# Supplementary material for: Self-Medication Behaviors: Determinants, Motivations, and Safety Practices Among Health Sciences Students
Source: Healthcare (Basel). 2026 Jul 1;14(13):1910. doi: 10.3390/healthcare14131910 (PMC13362289; doi:10.3390/healthcare14131910)
Supplement: Supplementary file 1 [file healthcare-14-01910-s001.zip]

Archive with 1 entries (1 files):
- healthcare-4363867-supplementary.pdf
